# Supplementary material for: Pathway Analysis of GWAS Provides New Insights into Genetic Susceptibility to 3 Inflammatory Diseases
Source: PLoS One. 2009 Nov 30;4(11):e8068. doi: 10.1371/journal.pone.0008068 (PMC2778995; doi:10.1371/journal.pone.0008068)
Supplement: Table S1 — Summary statistics at each stage of the analysis. (0.02 MB XLS) [file pone.0008068.s006.xls]

## Sheet: Sheet1
Overall study
Inflammatory pathways	84
Genes	1415
SNPs	20309
Pathway statistic analysis results	T1D	RA	CD
Associated pathways	25	16	40
Genes in associated pathways	989	878	1124
SNPs in associated pathways	12663	12215	16284
Variable selection and model fitting
SNPs selected in at least 1 fold	665	1032	1589
Genes selected in at least 1 fold	299	316	478
SNPs selected in all folds	32	57	62
Genes with the same variant selected in all folds	29	48	55
Genes with at least 1 variant in all folds	52	89	118
Average no of SNPs over all folds	205	350	493
Average number of dominant SNPs, over all folds	54	77	100
Average number of recessive SNPs, over all folds	48	104	145
Average number of additive SNPs, over all folds	48	73	112
Average number of heterozygous SNPs, over all folds	53	97	134
Average no of genes over all folds	149	189	277
