# Supplementary material for: Pathway Analysis of GWAS Provides New Insights into Genetic Susceptibility to 3 Inflammatory Diseases
Source: PLoS One. 2009 Nov 30;4(11):e8068. doi: 10.1371/journal.pone.0008068 (PMC2778995; doi:10.1371/journal.pone.0008068)
Supplement: Table S2 — P-values of the pathway statistic over the examined pathways without any SNPs with single-marker P<5×10−7. P-values in bold and scientific format correspond to pathways that preserved their statistical significance even after the removal of the significant hits. P-values in italics stand for pathways that were statistically significant with the significant hits included but not without. (0.02 MB XLS) [file pone.0008068.s007.xls]

## Sheet: Sheet1
PATHWAY	CD	T1D	RA
Pattern recognition receptors
TLR2	0.199278	0.0286408	0.0414922
TLR2/1	0.156738	0.0297201	0.0263695
TLR2/6	0.155948	0.0204106	0.0651005
TLR3	0.000893434	0.000329247	0.0373381
TLR4 (MyD88 dependent)	0.0204158	0.00993048	0.0401941
TLR4 (MyD88 independent)	0.0178469	0.0175056	0.0285881
TLR9	0.127286	0.062418	0.396834
TLR2-IRF5	0.662055	0.224854	0.000827136
TLR2/1-IRF5	0.539791	0.227781	0.00102597
TLR2/6-IRF5	0.501984	0.171427	0.000714582
TLR4 (MyD88 dependent)-IRF5	0.0221674	0.0758926	0.017338
TLR5-IRF5	0.441376	0.803856	0.0324198
TLR9-IRF5	0.00210803	0.0575861	1.58092e-06
Signal transduction
Jak-STAT signalling	7.43393e-09	1.86096e-12	4.44875e-09
MAPK: All	6.4435e-05	0.00141384	0.119411
MAPK: Classical MAPK	2.20412e-05	0.000838893	0.163996
MAPK: JNK & p38 MAPK	0.0251637	0.0550664	0.138693
NFKB	0.824996	0.0158764	0.00998568
NOD1	0.833024	0.323791	0.632993
NOD2 (via GRIM19)	0.0853167	0.055189	0.237418
NOD2 (via RICK)	0.159532	0.586776	0.528312
Second order cytokines
IL-1	0.00263906	0.216914	0.127343
IL-6	0.000351166	0.000419543	0.0643923
IL-10	8.43224e-06	0.000209394	0.0827599
IL-12	4.94394e-06	0.00432061	0.00277667
IL-18	0.0170788	0.0623143	0.0319145
IL-23	4.49016e-11	0.0166194	0.0634791
TNF	0.0914127	0.0169215	0.0255661
TGF-β	2.55918e-05	0.00393947	0.0346169
Antigen processing and presentation
all	0.000138317	3.08642e-14	5.18108e-11
MHC I	0.0731115	4.06785e-05	0.00378646
MHC II	1.87625e-05	1.39693e-05	1.54629e-10
B – cell activation
All	5.22894e-08	0.00508012	0.655941
AKT	0.0392893	0.550396	0.222591
AP1	7.63263e-11	0.0374971	0.577716
NFAT	0.000167387	0.00171918	0.702133
PKC	0.0371545	0.05028	0.552809
T – cell activation
All	2.51034e-11	1.57415e-06	0.000142011
AP1	5.32742e-07	0.00232345	0.189391
NFAT	0.00399682	0.0819708	0.158373
PLC	0.00248232	0.00224386	0.182449
ICOS/CD28	4.13381e-05	0.227474	0.0289123
Cytokines/receptors	0.000434049	9.63263e-05	2.46863e-06
Cytokines/receptors/Jak-STAT/suppressors	0.000243124	7.13676e-08	0.000110503
IFN-g	1.65955e-05	8.62284e-06	0.0182858
Signalling molecules and interaction
Cell adhesion molecules: All	0	0.00769338	0.00546295
APC: T cell	4.96615e-06	1.62352e-10	0
Tc cell: target cell	0.0101149	5.50553e-07	8.29886e-10
Th cell: B cell	0.000254061	4.1609e-08	0
Leukocyte : platelet	0.207713	0.867909	0.630535
Leukocyte : endothelial cell	0.0285358	0.0948161	0.256943
Neural cells	7.55482e-05	0.122884	0.12463
Cytokine-cytokine receptor interactions	4.21885e-15	6.27331e-05	0.0018147
Others
ABC transporters	0.0209442	0.00352982	0.311852
Cell communication	0.0143641	0.345316	0.26549
Complement: All	0.0804462	0.32254	0.527754
Haematopoietic cell lineage: All	6.32876e-10	5.47685e-05	0.0163171
Leucocyte transendothelial migration	0.0126252	0.575155	0.102285
Natural killer cell mediated cytotoxicity	3.29687e-10	0.0461985	5.1697e-05
Neutrophil	4.52134e-05	0.00325112	0.0430343
Purine metabolism	0.0104223	0.0261615	3.20877e-05
Pyrimidine metabolism	0.0702085	0.160228	0.038899
Type 1 diabetes	4.80705e-07	8.00766e-08	6.8343e-10
Non-inflammatory pathways
Urea cycle	0.927549	0.284259	0.771398
Citrate cycle (TCA cycle)	0.828501	0.934614	0.330761
Arachidonic acid metabolism	0.411054	0.843592	0.288976
