# Supplementary material for: Pathway Analysis of GWAS Provides New Insights into Genetic Susceptibility to 3 Inflammatory Diseases
Source: PLoS One. 2009 Nov 30;4(11):e8068. doi: 10.1371/journal.pone.0008068 (PMC2778995; doi:10.1371/journal.pone.0008068)
Supplement: Table S3 — List of examined pathways with the corresponding numbers of genes and SNPs. The column of significant hits shows the number of SNPs with individual trend test P<5×10−7 within each pathway. Bold highlighting denotes association of a pathway with the disease. The last column shows the table index in the web-based additional material which contains lists of genes for every pathway. (0.02 MB XLS) [file pone.0008068.s008.xls]

## Sheet: Sheet1
PATHWAY	Genes	SNPs	Significant hits (P< 5x10e-07)			Web Table Numbera
Pattern recognition receptors			CD	T1D	RA	1
TLR2	31	914	6	0	0	1
TLR2/1	32	915	6	0	0	1
TLR2/6	33	962	6	0	0	1
TLR3	21	709	0	0	0	1
TLR4 (MyD88 dependent)	38	1262	0	0	0	1
TLR4 (MyD88 independent)	39	1475	0	0	0	1
TLR9	21	727	0	0	0	1
TLR2-IRF5	24	409	6	0	0	2
TLR2/1-IRF5	25	410	6	0	0	2
TLR2/6-IRF5	26	457	6	0	0	2
TLR4 (MyD88 dependent)-IRF5	30	735	0	0	0	2
TLR5-IRF5	11	85	0	0	0	2
TLR9-IRF5	17	250	0	0	0	2
Signal transduction						2
Jak-STAT signalling	123	2989	1	0	0	2
MAPK: All	291	9469	0	1	0	3
MAPK: Classical MAPK	174	6628	0	0	0	3
MAPK: JNK & p38 MAPK	154	4241	0	1	0	3
NFKB	20	370	0	0	0	4
NOD1	5	102	0	0	0	5
NOD2 (via GRIM19)	5	477	5	0	0	5
NOD2 (via RICK)	4	147	5	0	0	5
Second order cytokines						3
IL-1	19	850	0	0	0	1
IL-6	14	235	0	0	0	1
IL-10	9	137	0	0	0	1
IL-12	7	176	1	0	0	1
IL-18	16	660	0	0	0	1
IL-23	7	146	11	0	0	1
TNF	16	664	6	1	0	1
TGF-β	19	935	0	0	0	1
Antigen processing and presentation						4
all	104	689	0	106	57	1
MHC I	65	472	0	18	7	1
MHC II	28	352	0	79	49	1
B – cell activation						5
All	119	3655	0	0	0	1
AKT	18	496	0	0	0	1
AP1	88	2599	0	0	0	1
NFAT	27	936	0	0	0	1
PKC	21	708	0	0	0	1
T – cell activation						6
All	273	7764	0	4	3	1
AP1	114	3485	0	3	3	1
NFAT	81	2745	0	3	3	1
PLC	41	1426	0	3	3	1
ICOS/CD28	18	544	0	0	0	1
Cytokines/receptors	39	500	0	1	0	1
Cytokines/receptors/Jak-STAT/suppressors	75	1542	0	1	0	1
IFN-g	12	212	0	0	0	1
Signalling molecules and interaction						7
Cell adhesion molecules: All	132	5686	0	106	58	1
APC: T cell	45	1152	0	88	52	1
Tc cell: target cell	18	206	0	9	3	1
Th cell: B cell	29	436	0	79	49	1
Leukocyte : platelet	9	96	0	0	0	1
Leukocyte : endothelial cell	28	687	0	0	0	1
Neural cells	36	3067	0	0	0	1
Cytokine-cytokine receptor interactions	209	4890	1	1	0	2
Others						8
ABC transporters	34	751	0	7	3	1
Cell communication	99	2484	0	5	2	2
Complement: All	28	654	0	0	2	3
Haematopoietic cell lineage: All	88	1588	0	29	24	4
Leucocyte transendothelial migration	89	3012	0	0	0	5
Natural killer cell mediated cytotoxicity	109	2178	0	36	5	6
Neutrophil	113	1495	0	1	0	7
Purine metabolism	110	3285	0	0	0	8
Pyrimidine metabolism	59	948	0	0	0	8
Type 1 diabetes	40	984	0	81	47	9
Non-inflammatory pathways						9
Urea cycle	28	277	0	1	0	1
Citrate cycle (TCA cycle)	24	663	0	0	0	1
Arachidonic acid metabolism	38	409	0	0	0	1
a see http://www1.imperial.ac.uk/medicine/people/l.coin/www.imperial.ac.uk/
