# Supplementary material for: Pathway Analysis of GWAS Provides New Insights into Genetic Susceptibility to 3 Inflammatory Diseases
Source: PLoS One. 2009 Nov 30;4(11):e8068. doi: 10.1371/journal.pone.0008068 (PMC2778995; doi:10.1371/journal.pone.0008068)
Supplement: Table S4 — Additional inflammatory pathways analyzed. These pathways are not shown in Table 1, either because they showed no association to any disease (e.g. pyrin) or showed association but were combined into one to be used for downstream analysis (e.g. haematopoietic cell lineage). (0.03 MB XLS) [file pone.0008068.s009.xls]

## Sheet: Sheet1
Pathway	CD	T1D	RA	HT	BD	CAD	T2D
Pattern recognition receptors
TLR5	0.127286	0.062418	0.396834	0.379755	0.153658	0.341958	0.118772
TLR7	0.187124	0.0365647	0.280789	0.326026	0.276104	0.389945	0.407342
TLR8	0.193057	0.0742112	0.340725	0.411305	0.261101	0.349197	0.373568
TLR9	0.0201401	0.0231959	0.0325982	0.247674	0.251229	0.402234	0.379962
TLR5-IRF5	0.441376	0.803856	0.0324198	0.314599	0.0132401	0.393663	0.0036526
TLR7-IRF5	0.744238	0.812039	0.0315118	0.393057	0.0204214	0.291699	0.472844
TLR8-IRF5	0.733309	0.800309	0.0245007	0.376217	0.0378449	0.313305	0.421854
Signal transduction
Cryopyrin	0.754819	0.0499067	0.847705	0.320858	0.103356	0.284144	0.651895
Pyrin	0.404538	0.387818	0.476236	0.16085	0.689005	0.497052	0.775567
P13K	0.00345447	0.412633	0.131505	0.00239339	0.116906	0.331637	0.350166
PLC	0.665121	0.357572	0.464579	0.155697	0.0248413	0.209077	0.654087
T – cell activation
T cell JAK-STAT	0.00339988	0.0017089	0.0310882	0.00848385	0.0467765	0.157284	0.103636
Common to AP1, NFAT, PLC pathways	0.00491538	0.040439	0.0951487	0.19335	0.0549724	0.617299	0.020167
Signalling molecules and interaction
Platelet : endothelial cell	0.0526739	0.34191	0.658178	0.108621	0.207348	0.603192	0.0482244
Endothelial cells	0.299486	0.698056	0.186453	0.655187	0.335646	0.130018	0.045355
Epithelial cells	0.297217	0.879767	0.00622142	0.613563	0.756812	0.139433	0.110802
Myoblasts	0.0378769	0.158685	0.331537	0.201587	0.0158157	0.306158	0.00356784
Others
Complement: Alternative	0.385171	0.573216	0.0224135	0.501994	0.589597	0.420814	0.156811
Complement: Classical	0.24656	0.477357	0.157543	0.627163	0.431287	0.258244	0.188397
Complement: Lectin	0.0964906	0.514521	0.288676	0.391267	0.647699	0.568737	0.144401
Haematopoietic cell lineage: Bone marrow	0.000259597	0	0	0.0393033	0.00197607	0.139374	0.0530165
Haematopoietic cell lineage: Thymus	0.0232178	0	0	0.0232019	0.00100966	0.11964	0.179647
